# Supplementary material for: RNF26 binds perinuclear vimentin filaments to integrate ER and endolysosomal responses to proteotoxic stress
Source: EMBO J. 2023 Jul 31;42(18):e111252. doi: 10.15252/embj.2022111252 (PMC10505911; doi:10.15252/embj.2022111252)
Supplement: Supplementary file 3 — Movie EV1 [file EMBJ-42-e111252-s007.zip]

Archive with 2 entries (2 files):
- Movie EV1 legend.docx
- Movie EV1 U2OS siC Cherry-KDEL ER MOVEMENT.avi
