# Supplementary material for: RNF26 binds perinuclear vimentin filaments to integrate ER and endolysosomal responses to proteotoxic stress
Source: EMBO J. 2023 Jul 31;42(18):e111252. doi: 10.15252/embj.2022111252 (PMC10505911; doi:10.15252/embj.2022111252)
Supplement: Supplementary file 4 — Movie EV2 [file EMBJ-42-e111252-s010.zip]

Archive with 2 entries (2 files):
- Movie EV2 legend.docx
- Movie EV2 U2OS siR26-1 Cherry-KDEL ER MOVEMENT.avi
