# Supplementary material for: RNF26 binds perinuclear vimentin filaments to integrate ER and endolysosomal responses to proteotoxic stress
Source: EMBO J. 2023 Jul 31;42(18):e111252. doi: 10.15252/embj.2022111252 (PMC10505911; doi:10.15252/embj.2022111252)
Supplement: Supplementary file 10 — Movie EV8 [file EMBJ-42-e111252-s012.zip]

Archive with 2 entries (2 files):
- Movie EV8 legend.docx
- Movie EV8 U2OS VIM KO Cherry-KDEL ER Movement (2).avi
