# Supplementary material for: RNF26 binds perinuclear vimentin filaments to integrate ER and endolysosomal responses to proteotoxic stress
Source: EMBO J. 2023 Jul 31;42(18):e111252. doi: 10.15252/embj.2022111252 (PMC10505911; doi:10.15252/embj.2022111252)
Supplement: Supplementary file 12 — Source Data for Figure 1 [file EMBJ-42-e111252-s008.zip]

Archive with 27 entries (17 files):
- Figure 1/1A/
- Figure 1/1A/EM U2OS.tif
- Figure 1/1A/README.txt
- Figure 1/1B/
- Figure 1/1B/Composite siC single channel + sheet mask composite.tif
- Figure 1/1B/Composite siR26 single channel + sheet mask composite.tif
- Figure 1/1B/README.txt
- Figure 1/1B/siC TCC.tif
- Figure 1/1B/siR26 TCC.tif
- Figure 1/1D/
- Figure 1/1D/mCherry-KDEL perinuclearity siC vs siRNF26.xls
- Figure 1/1E/
- Figure 1/1E/ER sheet per total cell area siC vs siRNF26.xls
- Figure 1/1F/
- Figure 1/1F/PN ER mobility siC vs siRNF26.xls
- Figure 1/1G/
- Figure 1/1G/KDEL sheet mask perinuclearity siC vs siRNF26.xls
- Figure 1/1H/
- Figure 1/1H/ER Sheet per ER area siC vs siRNF26.xls
- Figure 1/1I/
- Figure 1/1I/CLIMP63 over Vinculin WB quantification.xls
- Figure 1/1I/CLIMP63.pdf
- Figure 1/1I/Vinculin.pdf
- Figure 1/1J/
- Figure 1/1J/qPCR RNF26 siRNF26.xls
- Figure 1/1K/
- Figure 1/1K/XBP1 over XBP1s qPCR siRNF26.xls
