# Supplementary material for: RNF26 binds perinuclear vimentin filaments to integrate ER and endolysosomal responses to proteotoxic stress
Source: EMBO J. 2023 Jul 31;42(18):e111252. doi: 10.15252/embj.2022111252 (PMC10505911; doi:10.15252/embj.2022111252)
Supplement: Supplementary file 12 — Source Data for Figure 1 [file EMBJ-42-e111252-s008.zip › Figure 1/1B/README.txt]

Tiff files is composite of t=0 Z-slice and sheet mask, overlay was copied to generate bottom image
Time color coded image: generated from ImageJ hyperstack plugin (spectrum LUT), accompagnied by color code scale bar
Zooms were made by clipping image in Illustrator
