# Supplementary material for: RNF26 binds perinuclear vimentin filaments to integrate ER and endolysosomal responses to proteotoxic stress
Source: EMBO J. 2023 Jul 31;42(18):e111252. doi: 10.15252/embj.2022111252 (PMC10505911; doi:10.15252/embj.2022111252)
Supplement: Supplementary file 12 — Source Data for Figure 1 [file EMBJ-42-e111252-s008.zip › Figure 1/1F/PN ER mobility siC vs siRNF26.xls]

## Sheet: Sheet1
Fig. 1F
siC	siR26
0.988	0.89
0.984	0.931
0.989	0.926
0.988	0.897
0.984	0.612
0.989	0.77
0.971	0.838
0.936	0.846
0.915	0.894
0.959	0.785
0.973	0.782
0.803	0.522
0.911	0.495
0.891	0.632
0.945	0.893
0.817	0.793
0.895	0.656
0.912	0.901
0.914	0.831
0.903	0.849
0.773	0.817
0.774	0.876
0.766	0.901
0.832	0.869
0.599	0.473
0.749	0.786
0.833	0.914
0.523	0.864
0.968	0.751
0.959	0.562
0.868	0.936
0.96	0.918
0.783	0.932
0.961	0.953
0.935	0.945
0.906	0.966
0.874	0.887
0.953	0.972
0.873	0.919
0.893	0.672
0.805	0.943
0.854	0.802
0.916	0.761
0.891	0.927
0.844	0.939
0.976	0.942
0.966	0.961
0.965	0.937
0.945	0.909
0.917	0.974
0.974	0.906
0.978	0.792
0.99	0.954
0.805	0.98
0.675	0.916
0.919	0.934
0.616	0.796
0.554	0.945
	0.977
0.977	0.98
0.994	0.955
1	0.906
0.984	0.879
0.949	0.829
0.922	0.927
0.982	0.799
0.924	0.321
0.998	0.787
0.966	0.682
1	0.821
0.996	0.816
0.998	0.614
0.975	0.658
0.978	0.852
0.933	0.933
0.996	0.942
0.998	0.947
0.981	0.782
0.997	0.721
0.998	0.753
0.703	0.893
0.921
	0.845
	0.89
	0.863
	0.894
	0.863
	0.955
	0.741
	0.748
	0.74
	0.973
	0.956
	0.855
	0.767
	0.813
	0.949
	0.936
	0.942
	0.734
	0.674
	0.783
	0.771
	0.467
	0.545
	0.581
	0.36
	0.933
	0.808
	0.748
	0.826
	0.696
	0.661
	0.842
	0.711
	0.755
	0.859
	0.794
	0.645
	0.644
	0.767
	0.851
	0.947
	0.955
	0.949
	0.901
	0.886
	0.942
	0.982
	0.997
	0.897
	0.866
	0.846
	0.917
	0.862
	0.918
	0.913
	0.965
	0.981
	0.983
	0.905
	0.878
	0.885
	0.998
	0.991
	0.967
	0.899
	0.882
