# Supplementary material for: RNF26 binds perinuclear vimentin filaments to integrate ER and endolysosomal responses to proteotoxic stress
Source: EMBO J. 2023 Jul 31;42(18):e111252. doi: 10.15252/embj.2022111252 (PMC10505911; doi:10.15252/embj.2022111252)
Supplement: Supplementary file 12 — Source Data for Figure 1 [file EMBJ-42-e111252-s008.zip › Figure 1/1G/KDEL sheet mask perinuclearity siC vs siRNF26.xls]

## Sheet: Sheet1
Fig. 1G
siC	siRNF26
2.41197	5.64048
42.0709	10.8714
1.04691	6.15129
3.59446	1.56645
6.79897	1.7748
2.10539	2.93521
3.56122	3.55272
26.8142
9.13121	2.93077
1.81126	2.35774
10.1682	0.710929
100	3.57661
99.2544	1.39739
4.12505	4.50479
10.2474	13.0647
55.3	13.9181
	2.35255
3.2	2.0225
0.11
100	51.64
10.79	26.61
170.1	31.05
100	3.86
6.76125	0.34
100	0.86
42.14	1.45
91.22	0.88
100	19.25
13.859
19.9474
2.40944
1.48602
1.36928
100
12.2126
97.64
7.41929
55.4092
3.26504
55.8938
61.2394
4.36623
17.3985
10.08
7.29
1.58
139.4
0.68
0.14
1.63
1.52
1.07
2.92
5.81
9.24
2.69
16.57
4.64
15.94
4.92
14.07
12.94
3.56
3.92
5.76
1.25
3.2
14.77
2.24
13.31
1.6
