# Supplementary material for: RNF26 binds perinuclear vimentin filaments to integrate ER and endolysosomal responses to proteotoxic stress
Source: EMBO J. 2023 Jul 31;42(18):e111252. doi: 10.15252/embj.2022111252 (PMC10505911; doi:10.15252/embj.2022111252)
Supplement: Supplementary file 12 — Source Data for Figure 1 [file EMBJ-42-e111252-s008.zip › Figure 1/1I/CLIMP63 over Vinculin WB quantification.xls]

## Sheet: Sheet1
Fig 1I CLIMP63/Vinculin
siC	siRNF26-1	siRNF26-2
1	0.873123	1.00954
1	0.897067	0.81413
1	1.21429	1.2263
1	0.996731	0.877332
