# Supplementary material for: RNF26 binds perinuclear vimentin filaments to integrate ER and endolysosomal responses to proteotoxic stress
Source: EMBO J. 2023 Jul 31;42(18):e111252. doi: 10.15252/embj.2022111252 (PMC10505911; doi:10.15252/embj.2022111252)
Supplement: Supplementary file 12 — Source Data for Figure 1 [file EMBJ-42-e111252-s008.zip › Figure 1/1J/qPCR RNF26 siRNF26.xls]

## Sheet: Sheet1
Fig. 1J
siC	siRNF26-1	siRNF26-2
1	0.356013	0.340722
1	0.310644	0.287175
1	0.438303	0.312805
