# Supplementary material for: RNF26 binds perinuclear vimentin filaments to integrate ER and endolysosomal responses to proteotoxic stress
Source: EMBO J. 2023 Jul 31;42(18):e111252. doi: 10.15252/embj.2022111252 (PMC10505911; doi:10.15252/embj.2022111252)
Supplement: Supplementary file 12 — Source Data for Figure 1 [file EMBJ-42-e111252-s008.zip › Figure 1/1K/XBP1 over XBP1s qPCR siRNF26.xls]

## Sheet: Sheet1
Fig. 1K XBP1/XBP1s
siC	siRNF26-2
1	2.28416
1	2.03731
1	1.94082
