# Supplementary material for: RNF26 binds perinuclear vimentin filaments to integrate ER and endolysosomal responses to proteotoxic stress
Source: EMBO J. 2023 Jul 31;42(18):e111252. doi: 10.15252/embj.2022111252 (PMC10505911; doi:10.15252/embj.2022111252)
Supplement: Supplementary file 13 — Source Data for Figure 2 [file EMBJ-42-e111252-s020.zip]

Archive with 18 entries (12 files):
- Figure 2/2C/
- Figure 2/2C/HA pulldown.pdf
- Figure 2/2C/Vimentin pulldown.pdf
- Figure 2/2C/Vimentin WCL.pdf
- Figure 2/2D/
- Figure 2/2D/Proximity biotinylation quantification RNF26 WT IR deltaR.xls
- Figure 2/2E/
- Figure 2/2E/Fluoscan Rhodamine.pdf
- Figure 2/2E/WB his.pdf
- Figure 2/2F/
- Figure 2/2F/Composite his-Vim + Rho-RNF26 RING I382R + NaCl.tif
- Figure 2/2F/README.txt
- Figure 2/2G/
- Figure 2/2G/HA pulldown.pdf
- Figure 2/2G/Vimentin pulldown.pdf
- Figure 2/2G/Vimentin WCL.pdf
- Figure 2/2H/
- Figure 2/2H/FP assay R26 vs Rho only.xls
