# Supplementary material for: RNF26 binds perinuclear vimentin filaments to integrate ER and endolysosomal responses to proteotoxic stress
Source: EMBO J. 2023 Jul 31;42(18):e111252. doi: 10.15252/embj.2022111252 (PMC10505911; doi:10.15252/embj.2022111252)
Supplement: Supplementary file 13 — Source Data for Figure 2 [file EMBJ-42-e111252-s020.zip › Figure 2/2D/Proximity biotinylation quantification RNF26 WT IR deltaR.xls]

## Sheet: Sheet1
Fig. 2D
R26 WT	R26 dRING	R26 IR
1	0.2389	4.19551
1	0.143904	9.05091
1	0.027482	10.1888
1	0.01	8.22
1	0.010253	8.22656
1	0.37	3.22
