# Supplementary material for: RNF26 binds perinuclear vimentin filaments to integrate ER and endolysosomal responses to proteotoxic stress
Source: EMBO J. 2023 Jul 31;42(18):e111252. doi: 10.15252/embj.2022111252 (PMC10505911; doi:10.15252/embj.2022111252)
Supplement: Supplementary file 13 — Source Data for Figure 2 [file EMBJ-42-e111252-s020.zip › Figure 2/2F/README.txt]

Composite image
Channel 1: his-Vim
Channel 2: Rho-RNF26 
ROI indicated for zoomed final image
