# Supplementary material for: RNF26 binds perinuclear vimentin filaments to integrate ER and endolysosomal responses to proteotoxic stress
Source: EMBO J. 2023 Jul 31;42(18):e111252. doi: 10.15252/embj.2022111252 (PMC10505911; doi:10.15252/embj.2022111252)
Supplement: Supplementary file 13 — Source Data for Figure 2 [file EMBJ-42-e111252-s020.zip › Figure 2/2H/FP assay R26 vs Rho only.xls]

## Sheet: Sheet1
Fig. 2H
[Vim] nM	WT						Rho
5000	110.5	147.4		74.5	97.8		39.5	34.3	32.7
3000	48.7	87.3	70.3	58.9	67.7		32.8	33.5	32.2
1000	25.9	70	49.3	37.2	42.8		34.5	32.2	31.1
300	14.4	58.1	32.9	38.7	42.6		30.7	31.5	33.9
100	19.1	46.2	33.4	31.5	35.3		32.1	32.1	33.4
30		41.7			37.3		30.1
