# Supplementary material for: RNF26 binds perinuclear vimentin filaments to integrate ER and endolysosomal responses to proteotoxic stress
Source: EMBO J. 2023 Jul 31;42(18):e111252. doi: 10.15252/embj.2022111252 (PMC10505911; doi:10.15252/embj.2022111252)
Supplement: Supplementary file 14 — Source Data for Figure 3 [file EMBJ-42-e111252-s002.zip]

Archive with 24 entries (16 files):
- Figure 3/3A/
- Figure 3/3A/Composite RNF26 deltaC Vimentin VAPA.tif
- Figure 3/3A/Composite RNF26 deltaRING Vimentin VAPA.tif
- Figure 3/3A/Composite RNF26 IR Vimentin VAPA.tif
- Figure 3/3A/Composite RNF26 WT Vimentin VAPA.tif
- Figure 3/3A/README.txt
- Figure 3/3B/
- Figure 3/3B/RNF26 variants Vimentin Manders colocalization.xls
- Figure 3/3C/
- Figure 3/3C/RNF26 variants VAPA Manders colocalization.xls
- Figure 3/3D/
- Figure 3/3D/RNF26 variants perinuclearity.xls
- Figure 3/3E/
- Figure 3/3E/RNF26 variants Vimentin perinuclearity.xls
- Figure 3/3F/
- Figure 3/3F/RNF26 KO Vimentin.tif
- Figure 3/3F/siC Vimentin.tif
- Figure 3/3F/siRNF26-1 Vimentin.tif
- Figure 3/3G/
- Figure 3/3G/Vimentin perinuclearity siRNF26 RNF26 KO.xls
- Figure 3/3H/
- Figure 3/3H/Vimentin.pdf
- Figure 3/3H/Vinculin.pdf
- Figure 3/3H/WB quantification Vimentin siRNF26.xls
