# Supplementary material for: RNF26 binds perinuclear vimentin filaments to integrate ER and endolysosomal responses to proteotoxic stress
Source: EMBO J. 2023 Jul 31;42(18):e111252. doi: 10.15252/embj.2022111252 (PMC10505911; doi:10.15252/embj.2022111252)
Supplement: Supplementary file 14 — Source Data for Figure 3 [file EMBJ-42-e111252-s002.zip › Figure 3/3B/RNF26 variants Vimentin Manders colocalization.xls]

## Sheet: Sheet1
Fig. 3B
WT	IR	1-422	dRING
0.758	0.691	0.375	0.487
0.619	0.92	0.456	0.679
0.729	0.753	0.608	0.396
0.468	0.675	0.695	0.57
0.641	0.87	0.675	0.581
0.61	0.806	0.432	0.337
0.895	0.876	0.664	0.392
0.93	0.922	0.711	0.328
0.834	0.7	0.63	0.412
0.922	0.882	0.527	0.594
0.82	0.914	0.659	0.463
0.688	0.855	0.648	0.636
0.729	0.842	0.904	0.475
0.626	0.929	0.453	0.378
0.535	0.646	0.488	0.415
0.572	0.903	0.376	0.504
0.663	0.666	0.532	0.656
0.769	0.892	0.394	0.596
0.583	0.339	0.564	0.763
0.688	0.834	0.528	0.756
0.468	0.482	0.591	0.723
0.582	0.507	0.522	0.471
0.835	0.911		0.665
0.802	0.964		0.484
0.667	0.962		0.481
0.765	0.848		0.452
0.827	0.944		0.374
0.779	0.855		0.252
0.601	0.899		0.616
0.918	0.73		0.613
0.86	0.267		0.568
0.912	0.797		0.665
0.681			0.664
0.832			0.736
0.778			0.657
0.819
0.741
0.868
