# Supplementary material for: RNF26 binds perinuclear vimentin filaments to integrate ER and endolysosomal responses to proteotoxic stress
Source: EMBO J. 2023 Jul 31;42(18):e111252. doi: 10.15252/embj.2022111252 (PMC10505911; doi:10.15252/embj.2022111252)
Supplement: Supplementary file 14 — Source Data for Figure 3 [file EMBJ-42-e111252-s002.zip › Figure 3/3D/RNF26 variants perinuclearity.xls]

## Sheet: Sheet1
Fig. 3D
WT	IR	deltaC	deltaRING
6.52517	9.91605	2.08087	1.45519
3.08235	5.06258	3.2664	1.32378
4.38289	4.59318	3.77751	2.68085
4.45208	7.73774	2.61298	2.52863
9.12074	9.20724	4.21232	1.19684
6.07672	11.687	1.68745	2.80306
3.3836	5.09116	5.23669	4.66892
4.94252	4.52211	3.45115	6.22441
2.72106	1.81766	2.7728	2.40155
3.13534	3.16291	1.97176	2.05692
3.45382	2.80261	1.5232	4.47924
3.18211	7.80732	4.12895	2.08528
4.48216	2.67593	3.623	2.05433
4.06806	8.23652	3.12404	1.32387
4.38064	18.6219	1.14704	1.28173
3.18371	1.43078	1.39416	0.861006
5.20856	1.35562	2.21785	1.42143
2.39674	2.54786	4.08327	1.53486
5.45648	6.47521	6.06933	1.05644
4.13298	2.91008	2.2381	1.23659
2.77434	614,0332*	1.61509	0.967084
4.80621	3.6067	1.71279	1.21975
3.06654	2.15708	1.05061	2.86314
2.3348	2.26599	0.872343	1.89278
3.21716	0.796117	1.84726	0.980525
1.88077	17.0135	1.19526	2.2376
3.97859	23.502	0.942423	1.69007
8.14088	18.62	1.3615	2.08055
2.02839	5.73146	1.53678
2.14178	2.77763	1.43734
2.16456	6.30367	2.99124
0.887777	8.97072	1.95942
3.21106	3.0921	1.00462
4.59128	4.95273	1.56724
6.07532	11.9497	2.02718
8.65619	8.41459	1.34491
7.25646	12.5295	1.32976
2.56533	4.31073
3.08396	1.73513
2.80809	2.21041
1.78723	2.90488
2.61032	5.27904
2.69661	2.55711
1.25295	8.03627
3.05876	11.2669
1.68987	4.07468
2.99834	4.15929
4.57923	8.90828
2.23859	6.89198
3.47479
2.24678
1.49413
2.46246
3.75913
1.40692
2.88859
2.21953
1.81807
5.8128
92,22093*
1.3254
2.20891
3.03305
3.90735
1.38161
2.92536
0.887228
3.04794
7.59935
2.04075
3.0276
1.35742
1.89092
1.25153
