# Supplementary material for: RNF26 binds perinuclear vimentin filaments to integrate ER and endolysosomal responses to proteotoxic stress
Source: EMBO J. 2023 Jul 31;42(18):e111252. doi: 10.15252/embj.2022111252 (PMC10505911; doi:10.15252/embj.2022111252)
Supplement: Supplementary file 14 — Source Data for Figure 3 [file EMBJ-42-e111252-s002.zip › Figure 3/3E/RNF26 variants Vimentin perinuclearity.xls]

## Sheet: Sheet1
Fig. 3E
RNF26 WT	RNF26 IR	RNF26 deltaRING	R26 1-422
4.86815	1.6589	0.843333	2.99796
0.46666	8.68251	1.52331	3.30891
1.78503	8.58119	2.04586	0.721939
3.20781	4.04793	0.706957	0.990295
4.2127	0.873537	2.29968	2.7717
2.97027	7.44689	0.987602	0.891172
10	2.39522	3.37306	2.2197
0.751017	5.95984	1.11561	4.33114
1.68125	3.72957	2.5149	1.19229
3.1733	2.30672	1.51527	2.35108
0.403372	4.24529	1.70632	1.6239
0.980691	0.912458	1.26334	2.35866
5.12603	1.40016	1	1.44744
1.22312	3.16896	1.31	1.56841
1.35505	9.96998	0.9	0.798984
2.12646	10	3.86	1.51105
1.44826	9.70494	2.02	1.97078
2.66916	10	2.16	2.18054
10	10	4.76	1.08264
1.85836	4.17656	1.13	3.08
0.235436	9.96551	7.56	1.35
2.31015	5.31644	4.19	2.97
0.897305	1.98354	7.32	2.36
4.50907	7.38669	0.32	1.29
2.61417	16.3948	12.83	1.77
6.01859	10	2.34	0.46
2.02794	1.17927	3.76	2.95
7.52932	5.29783	1.95	1.53
6.06367	2.60459	1.74	2.19
4.25326	2.59806	0.73	2.1
1.879	9.987	5.04	2.07
4.80416	1.58306	3.1	2.16
0.477422	3.40334	1.36
3.02627	10	0.74
6.10269	10	6.42
2.18617	8.47426
2.00413	10
4.25546	3.50924
4.13511	7.43117
1.35748	10
2.64999	7.23595
10	4.69159
1.92879	10
1.08436	3.52312
13.53	4.34018
13.49	1.34853
2.6	10
4.56	2.10695
1.64	5.97
5.71	1.08
2.68	1.74
2.77	1.12
1.71	3.09
4.48	2.35
2.38	2.71
1.43	3.78
1.54	0.95
2.74	3.7
4.2
