# Supplementary material for: RNF26 binds perinuclear vimentin filaments to integrate ER and endolysosomal responses to proteotoxic stress
Source: EMBO J. 2023 Jul 31;42(18):e111252. doi: 10.15252/embj.2022111252 (PMC10505911; doi:10.15252/embj.2022111252)
Supplement: Supplementary file 14 — Source Data for Figure 3 [file EMBJ-42-e111252-s002.zip › Figure 3/3G/Vimentin perinuclearity siRNF26 RNF26 KO.xls]

## Sheet: Sheet1
Fig. 3G
control	siRNF26-1	RNF26 KO
1.4345	2.43629	0.912218
3.76207	7.16701	0.958284
2.8809	1.47327	1.00958
1.97933	1.5285	1.48675
0.996329	4.55227	2.44633
3.88905	7.8432	1.07292
1.63087	0.763565	0.48553
2.43133	4.75186	2.08412
6.14451	1.79597	1.56738
3.78362	0.391054	1.11435
9.3083	1.42434	0.683414
1.65037	4.17694	1.69548
2.06297	10.1584	1.71454
0.835571	1.39829	3.09863
5.6681	0.912754	2.35843
7.37695	1.46234	2.01678
1.22716	8.06599	2.1004
2.05221	3.46583	1.23554
2.28094	2.29635	3.19497
5.98498	1.40427	1.28077
10.5127	2.49145	1.24097
14.9486	0.367209	1.1966
4.25729	2.11004	1.16544
2.04795	1.08825	0.702605
10.3348	0.97274	1.50603
1.40641	2.65305	1.16364
3.41089	0.612489	1.5332
1.80466	1.66129	1.15018
1.93367	0.946178	5.25
1.57001	1.0019	5.62
3.82559	2.18648	1.34
1.27567	1.06485	1.82
2.14703	3.87851	0.89
3.45214	7.03742	1.16
3.06175	5.23792	1.02
10.6278	1.24061	1.05
5.92933	6.02049	0.76
6.18239	1.54761	1.03
1.42541	4.46233	0.75
3.70277	4.25983	1.74
1.34189	2.48568	1.28
2.59064	3.08793
4.87	4.08061
0.62	3.01884
0.84	2.37796
1.27	0.46829
1.29	1.34024
0.64	1.60577
1.34	1.18917
2.87	1.66325
10.5	1.30821
0.99	7.50378
0.75	0.753103
1.01	1.83648
5.06	1.31022
1.1	0.626175
1.57	0.95137
2.92	1.2393
6.47	2.58847
0.03	1.81749
5.33	4.02489
10.95	1.54362
2.85	1.56111
0.81	1.4186
1.11	0.81574
0.76	0.748913
0.7	0.705288
10.22	1.09566
1.82	0.669105
1.16	0.87057
8.01	0.891368
1.5	1.87637
0.77	9.25217
0.48	2.04455
6.3	10.0974
2.57	2.86314
7.49	2.23127
1.45	0.821236
5.65	3.08697
6.03	6.84354
0.73	2.20022
5.11	2.36477
5.05	7.3339
1.74	1.53158
0.96	1.79385
10.24	0.72832
8.01	0.882485
4.54	1.09489
3.74	2.586
4.59	0.690304
6.63	1.02512
5.23	0.492461
3.16	0.636045
1.52	1.38548
4.6	1.9159
4.04	2.93443
1.91	1.04005
1.12	0.957473
	0.551493
	1.37973
	1.74087
	4.8
	0.86
	5.21
	2.51
	3.08
	1.04
	20.46
	2.96
	4.87
	5
	2.3
	2.63
	0.64
	5.12
	3.27
	4.65
	1.13
	1.03
	0.31
	0.62
	1.45
	4.78
	3.91
	1.79
	1.33
	1.31
	10.44
	6.01
	4.75
	3.47
	3.6
