# Supplementary material for: RNF26 binds perinuclear vimentin filaments to integrate ER and endolysosomal responses to proteotoxic stress
Source: EMBO J. 2023 Jul 31;42(18):e111252. doi: 10.15252/embj.2022111252 (PMC10505911; doi:10.15252/embj.2022111252)
Supplement: Supplementary file 15 — Source Data for Figure 4 [file EMBJ-42-e111252-s016.zip]

Archive with 27 entries (19 files):
- Figure 4/4A/
- Figure 4/4A/Composite Parental GFP-RNF26 VAP-A.tif
- Figure 4/4A/Composite Vim KO GFP-RNF26 VAP-A.tif
- Figure 4/4A/README.txt
- Figure 4/4B/
- Figure 4/4B/WB Vimentin.pdf
- Figure 4/4B/WB Vinculin.pdf
- Figure 4/4C/
- Figure 4/4C/Vim KO RNF26 perinuclearity .xls
- Figure 4/4D/
- Figure 4/4D/RNF26 VAP-A in Vim KO.xls
- Figure 4/4E/
- Figure 4/4E/Composite VIM KO Rescue LAMP1 Vimentin.tif
- Figure 4/4E/Parental LAMP1.tif
- Figure 4/4E/README.txt
- Figure 4/4E/RNF26 KO LAMP1.tif
- Figure 4/4E/Vim KO LAMP1.tif
- Figure 4/4F/
- Figure 4/4F/Perinuclearity LAMP1.xls
- Figure 4/4G/
- Figure 4/4G/Composite Vim KO t=120.tif
- Figure 4/4G/Composite Vim KO t=5.tif
- Figure 4/4G/Composite WT t=120.tif
- Figure 4/4G/Composite WT t=5.tif
- Figure 4/4G/README.txt
- Figure 4/4H/
- Figure 4/4H/SR101 Vim KO.xls
