# Supplementary material for: RNF26 binds perinuclear vimentin filaments to integrate ER and endolysosomal responses to proteotoxic stress
Source: EMBO J. 2023 Jul 31;42(18):e111252. doi: 10.15252/embj.2022111252 (PMC10505911; doi:10.15252/embj.2022111252)
Supplement: Supplementary file 15 — Source Data for Figure 4 [file EMBJ-42-e111252-s016.zip › Figure 4/4D/RNF26 VAP-A in Vim KO.xls]

## Sheet: Sheet1
Fig. 4D
VAP-A over RNF26			RNF26 over VAP-A
Parental	Vim KO		Parental	Vim KO
0.169	0.377		0.881	0.842
0.246	0.292		0.931	0.862
0.239	0.49		0.728	0.805
0.273	0.556		0.929	0.781
0.151	0.397		0.932	0.739
0.214	0.359		0.955	0.921
0.183	0.453		0.67	0.958
0.269	0.566		0.839	0.86
0.347	0.582		0.695	0.826
0.328	0.489		0.808	0.912
0.146	0.604		0.882	0.911
0.274	0.613		0.865	0.813
0.051			0.865	0.694
0.377			0.844	0.973
0.206			0.836	0.871
0.404			0.9	0.945
0.179				0.859
0.257				0.786
0.504				0.75
0.272				0.781
0.341				0.758
