# Supplementary material for: RNF26 binds perinuclear vimentin filaments to integrate ER and endolysosomal responses to proteotoxic stress
Source: EMBO J. 2023 Jul 31;42(18):e111252. doi: 10.15252/embj.2022111252 (PMC10505911; doi:10.15252/embj.2022111252)
Supplement: Supplementary file 15 — Source Data for Figure 4 [file EMBJ-42-e111252-s016.zip › Figure 4/4F/Perinuclearity LAMP1.xls]

## Sheet: Sheet1
Fig. 4F
Parental	RNF26 KO	Vim KO	KO + Vim
0.514337	1.03451	1.75336	5.57593
0.317948	0.820755	0.988209	6
1.18537	1.44185	0.746231	6
0.396055	1.10484	2.14773	2.47692
3.34257	1.78575	1.84264	1.82243
2.18691	1.42962	1.23757	1.54588
2.82188	0.934348	0.63512	2.56446
5.45334	1.09544	4.60089	4.63962
2.85159	2.17103	1.38312	6
2.88841	1.19697	3.48221	4.42908
2.33595	1.28892	1.95119	4.26018
1.51104	1.47038	1.90387	3.69657
4.99715	1.01183	1.51479	3.89744
1.7074	1.89667	1.5334	2.00472
1.28755	0.943401	4.35346	2.31222
3.46201	1.99656	3.02211	2.01858
2.64798	1.8118	2.67632	2.36451
3.99432	1.06774	1.45645	0.878434
6.35617	0.331531	2.35667	1.26186
2.78727	1.51652	1.25808	1.5
2.42852	2.00529	2.20031	3.38
1.84496	3.31856	3.37374	1.21
4.34017	1.81393	3.41929	2.37
3.27146	0.690279	3.49055	6
1.85776	1.41988	2.40922	3.03
4.32939	1.24439	1.48157	2.22
3.43117	1.0316	1.63551	0.7
4.50888	2.097	2.59562	1.69
3.15533	0.34	2.34008	1.14
3.27057	3.03	1.76049	0.92
4.30897	1.05	1.76586	6.5
4.77128	4.52	2.47498	2.08
4.21032	1.24	3.26959
3.87196	1.16	1.87251
3.51248	1.5	1.26169
4.41086	1.03	2.38935
2.69701	1.84	1.17318
4.1006	0.4	2.64898
3.89222	2.1	1.44308
3.37347	0.48	1.55114
4.85705	2.27	2.65754
0.892895	1.14	3.53145
3.75593	2.12	3.07812
4.19889	1.31	2.1868
3.22061	3.19	2.26931
1.93541	0.77	3.48471
3.51546	1.39	2.43159
6	9.99	1.22158
2.56077	3.74	3.46984
1.99743	3.88	2.83387
4.19616	2.86	1.97291
2.0517	1.55	2.71777
1.7885	6	2.39932
2.215	4.87	3.42023
1.846	3.99	2.97758
3.5272	0.32	0.7955
2.0109	0.94	1.2605
1.1776	2.21	1.3693
1.688	1.55	0.9759
3.7245	0.89	1.4677
2.1003	1.21	2.0653
2.9274	1.08	1.1732
2.9871	0.73	1.4857
1.7766		1.2855
3.2459		0.8745
3.0731		1.1932
2.4038		1.1955
1.1335		1.4259
2.5594		1.5045
1.7894		1.3291
1.0717		0.9965
2.752		1.1318
4.1296		1.5749
3.6541		1.1479
2.6048		1.0013
4.8474		1.3373
1.8406		0.9984
1.431		1.1119
4.0349		1.2023
1.745		1.102
2.0268		1.4461
2.3792		1.8914
1.7368		1.447
3.1122		1.5751
2.0912		1.0135
2.1356		1.4546
45.625		1.4365
6		1.2263
6		1.2767
6		1.2395
2.52174		1.1455
1.66932		0.9463
11.3617		1.1529
6		1.5039
6		1.0723
1.48387		1.2156
0.339181		1.2286
6		1.3831
2.17204		0.96
3.46512		0.7718
5.43925		1.0413
4.97938		2.95
1.32192		1.96
6		1.21
5.27985		0.72
2.71658		2.37
4.21053		1.4
1.4456		2.66
3.94512		0.97
6.47097		0.99
6		0.46
2.97581		1.14
3.81481		0.55
4.76923		2.63
2.97273		0.96
3.3609		0.93
19.75		1.17
10.68		1.56
2.14062		3.92
6
0.656981
6
3.15666
22.7586
6
6
14.0357
6.04333
6
11.82
2.79
2.98
2.66
2.11
0.93
2.87
1.64
1.56
2.02
2.19
1.96
1.3
1.72
1.74
2.06
