# Supplementary material for: RNF26 binds perinuclear vimentin filaments to integrate ER and endolysosomal responses to proteotoxic stress
Source: EMBO J. 2023 Jul 31;42(18):e111252. doi: 10.15252/embj.2022111252 (PMC10505911; doi:10.15252/embj.2022111252)
Supplement: Supplementary file 15 — Source Data for Figure 4 [file EMBJ-42-e111252-s016.zip › Figure 4/4G/README.txt]

Composite image:
channel 1: SR101
channel 2: SiR-lysosome
