# Supplementary material for: RNF26 binds perinuclear vimentin filaments to integrate ER and endolysosomal responses to proteotoxic stress
Source: EMBO J. 2023 Jul 31;42(18):e111252. doi: 10.15252/embj.2022111252 (PMC10505911; doi:10.15252/embj.2022111252)
Supplement: Supplementary file 15 — Source Data for Figure 4 [file EMBJ-42-e111252-s016.zip › Figure 4/4H/SR101 Vim KO.xls]

## Sheet: Sheet1
Fig. 4G
Parental	Vim KO#2
0.262	0.22
0.284	0.221
0.283	0.342
0.397	0.179
0.37	0.287
0.359	0.313
0.236	0.194
0.501	0.264
0.505	0.172
0.459	0.395
0.378	0.275
0.349	0.41
0.25	0.416
0.288	0.48
0.377	0.328
0.379	0.396
0.405	0.263
0.347	0.112
0.323	0.23
0.245	0.282
0.312	0.285
0.443	0.167
0.421	0.127
0.328	0.267
0.37	0.31
0.326	0.127
0.415	0.198
0.348	0.275
0.342	0.187
0.229	0.088
0.386	0.321
0.259	0.207
0.365	0.12
0.379	0.062
0.469	0.078
0.208	0.149
0.329	0.217
0.307	0.095
0.425	0.098
0.396	0.263
0.305	0.171
0.208	0.116
0.17	0.184
0.137	0.203
0.216	0.148
0.178	0.104
0.35	0.116
0.19	0.302
0.133	0.073
0.351	0.325
0.196	0.286
0.271	0.188
0.319	0.269
0.161	0.107
0.383	0.228
0.455	0.144
0.411	0.032
0.385	0.242
0.263	0.2
0.477	0.313
0.391	0.078
0.308	0.108
0.359	0.218
0.521	0.204
0.329
0.268
0.322
0.394
0.34
