# Supplementary material for: RNF26 binds perinuclear vimentin filaments to integrate ER and endolysosomal responses to proteotoxic stress
Source: EMBO J. 2023 Jul 31;42(18):e111252. doi: 10.15252/embj.2022111252 (PMC10505911; doi:10.15252/embj.2022111252)
Supplement: Supplementary file 16 — Source Data for Figure 5 [file EMBJ-42-e111252-s005.zip]

Archive with 28 entries (19 files):
- Figure 5/5A/
- Figure 5/5A/Connections distance binned.xlsx
- Figure 5/5A/micrograph original.tif
- Figure 5/5A/micrograph zoom.tif
- Figure 5/5A/tomogram full.tif
- Figure 5/5A/Tomogram zoom.jpg
- Figure 5/5B/
- Figure 5/5B/Composite GFP-Vimentin Cherry-KDEL.tif
- Figure 5/5B/TCC Cherry-KDEL.tif
- Figure 5/5C/
- Figure 5/5C/ER Movement Vimentin regions.xls
- Figure 5/5D/
- Figure 5/5D/Composite Vim KO KDEL + Sheet mask.tif
- Figure 5/5D/Composite WT KDEL + Sheet mask.tif
- Figure 5/5D/Vim KO TCC.tif
- Figure 5/5D/WT TCC.tif
- Figure 5/5E/
- Figure 5/5E/Perinuclearity KDEL Vim KO.xls
- Figure 5/5F/
- Figure 5/5F/Sheet quantifications.xls
- Figure 5/5G/
- Figure 5/5G/ER movement Vim KO.xls
- Figure 5/5H/
- Figure 5/5H/Perinuclearity ER sheets Vim KO.xls
- Figure 5/5I/
- Figure 5/5I/CLIMP63.pdf
- Figure 5/5I/Vinculin.pdf
- Figure 5/5I/WB CLIMP63 Vim KO quantification.xls
