# Supplementary material for: RNF26 binds perinuclear vimentin filaments to integrate ER and endolysosomal responses to proteotoxic stress
Source: EMBO J. 2023 Jul 31;42(18):e111252. doi: 10.15252/embj.2022111252 (PMC10505911; doi:10.15252/embj.2022111252)
Supplement: Supplementary file 16 — Source Data for Figure 5 [file EMBJ-42-e111252-s005.zip › Figure 5/5A/Connections distance binned.xlsx]

## Sheet: Sheet1
Fig. 5A
bin (nm)	13-17	17-21	21-25	25-29	29-33	33-37	37-41	41-45	45-49
number of connections	6	12	12	23	21	11	8	6	1
