# Supplementary material for: RNF26 binds perinuclear vimentin filaments to integrate ER and endolysosomal responses to proteotoxic stress
Source: EMBO J. 2023 Jul 31;42(18):e111252. doi: 10.15252/embj.2022111252 (PMC10505911; doi:10.15252/embj.2022111252)
Supplement: Supplementary file 16 — Source Data for Figure 5 [file EMBJ-42-e111252-s005.zip › Figure 5/5F/Sheet quantifications.xls]

## Sheet: Sheet1
Fig. 5F
ER/total cell area			Sheet/ ER area
Parental	VIM KO		Parental	VIM KO
0.476143	0.399109		0.285644	0.512538
0.45522	0.465286		0.284821	0.245083
0.418555	0.44212		0.349666	0.380333
0.360718	0.449607		0.191748	0.326424
0.379915	0.474471		0.403562	0.339406
0.534501	0.479931		0.284049	0.186494
0.393036	0.382364		0.203746	0.453137
0.418129	0.43662		0.312893	0.316654
0.474406	0.515955		0.290341	0.305346
0.643715	0.461073		0.314339	0.430963
0.465441	0.570982		0.3694	0.400223
0.575999	0.588357		0.273998	0.39373
0.600022	0.488082		0.33242	0.391841
0.499585	0.618382		0.358381	0.277233
0.455958	0.436858		0.30538	0.364729
0.372612	0.449689		0.303982	0.204241
0.420336	0.405658		0.234168	0.430093
0.423767	0.468789		0.261551	0.190083
0.430677	0.411969		0.277203	0.320752
0.497632	0.396073		0.339688	0.275292
0.578887	0.436609		0.371864	0.417133
0.524782	0.362427		0.216858	0.352919
0.490775	0.429323		0.298819	0.418078
	0.53762			0.366153
	0.519517			0.489416
	0.403876			0.365147
	0.516604			0.254807
	0.629638			0.629638
	0.514572			0.396457
	0.470933			0.390458
	0.619751			0.363362
	0.515212			0.305093
	0.792735			0.175377
	0.403499			0.291791
	0.655038			0.296309
	0.508587			0.368916
	0.512502			0.336915
	0.443254			0.32146
	0.546938			0.340847
	0.441042			0.344585
	0.559612			0.278306
	0.551585			0.34328
	0.553857			0.348708
	0.48439			0.374309
	0.616459			0.342535
