# Supplementary material for: RNF26 binds perinuclear vimentin filaments to integrate ER and endolysosomal responses to proteotoxic stress
Source: EMBO J. 2023 Jul 31;42(18):e111252. doi: 10.15252/embj.2022111252 (PMC10505911; doi:10.15252/embj.2022111252)
Supplement: Supplementary file 16 — Source Data for Figure 5 [file EMBJ-42-e111252-s005.zip › Figure 5/5H/Perinuclearity ER sheets Vim KO.xls]

## Sheet: Sheet1
Fig. 5H
Parental	Vim KO
10.2904	2.69677
13.4684	2.4485
22.756	1.1283
12.7232	2.64275
1.71704	59
5.58977	2.27316
36.9436	2.06733
100	9.93344
6.73936	1.75258
6.04496	3.26795
14.6226	1.94297
	2.06236
2.74506	3.1982
4.76263	3.5823
1.56181	1.74539
100	3.22547
100	1.8854
0.94	4.8372
50.27	1.64953
0.198594	1.17778
1.72426	4.16706
100	5.95312
100	12.9299
100	0.637716
38.1049	1.2608
1.84784	1.36
1.94524	1.74
93.3672	0.64
25.5975	3.98
100	1.29
100	13.26
38.1303	1.68
7.76502	0.44
100	0.97
92.7834	3.47
0.02	3.04
100	0.25
2.86	0.68
1.98	1.06
3.35	0.96
2.13	0.63
2.48	3.25
2.49	1.75
3.32	1.34
1.81	0.32
1.16	0.59
6.79	2.18
1.07	0.55
10.77
8.68
1.49
6.52
3.61
2.44
3.82
29.27
14.85
14.68
0.07
35.03
