# Supplementary material for: RNF26 binds perinuclear vimentin filaments to integrate ER and endolysosomal responses to proteotoxic stress
Source: EMBO J. 2023 Jul 31;42(18):e111252. doi: 10.15252/embj.2022111252 (PMC10505911; doi:10.15252/embj.2022111252)
Supplement: Supplementary file 16 — Source Data for Figure 5 [file EMBJ-42-e111252-s005.zip › Figure 5/5I/WB CLIMP63 Vim KO quantification.xls]

## Sheet: Sheet1
Fig. 5I
Parental	U2OS VIM KO
1	0.697827
1	0.728678
1	1.13166
