# Supplementary material for: RNF26 binds perinuclear vimentin filaments to integrate ER and endolysosomal responses to proteotoxic stress
Source: EMBO J. 2023 Jul 31;42(18):e111252. doi: 10.15252/embj.2022111252 (PMC10505911; doi:10.15252/embj.2022111252)
Supplement: Supplementary file 17 — Source Data for Figure 6 [file EMBJ-42-e111252-s011.zip]

Archive with 25 entries (19 files):
- Figure 6/6B/
- Figure 6/6B/composite U2OS HERP1 HRD1 Calnexin.tif
- Figure 6/6B/README.txt
- Figure 6/6C/
- Figure 6/6C/qPCR RNF26 HERP tunicamycin.xls
- Figure 6/6D/
- Figure 6/6D/control Tunicamycin.tif
- Figure 6/6D/control.tif
- Figure 6/6D/si2J1 tunicamycin.tif
- Figure 6/6D/siHERP1 Tunicamycin.tif
- Figure 6/6D/siHERP1 untreated.tif
- Figure 6/6D/siRNF26-1 Tunicamycin.tif
- Figure 6/6D/siRNF26-1 untreated.tif
- Figure 6/6D/VIM KO Tunicamycin.tif
- Figure 6/6D/VIM KO.tif
- Figure 6/6E/
- Figure 6/6E/ERQC CNX Quantifications.xls
- Figure 6/6F/
- Figure 6/6F/ATF4.pdf
- Figure 6/6F/HERP.pdf
- Figure 6/6F/p-eif2a.pdf
- Figure 6/6F/PERK.pdf
- Figure 6/6F/Vinculin.pdf
- Figure 6/6G/
- Figure 6/6G/qPCR CHOP.xls
