# Supplementary material for: RNF26 binds perinuclear vimentin filaments to integrate ER and endolysosomal responses to proteotoxic stress
Source: EMBO J. 2023 Jul 31;42(18):e111252. doi: 10.15252/embj.2022111252 (PMC10505911; doi:10.15252/embj.2022111252)
Supplement: Supplementary file 17 — Source Data for Figure 6 [file EMBJ-42-e111252-s011.zip › Figure 6/6C/qPCR RNF26 HERP tunicamycin.xls]

## Sheet: Sheet1
Fig. 6C
RNF26			HERP1
untreated	Tun		untreated	siC Tun
1	1.50177		1	12.3234
1	1.13027		1	5.81589
1	1.217		1	27.0958
1	1.35035		1	29.0406
1	2.47369		1	10.3388
1	1.92741		1	11.0553
			1	4.86801
			1	9.42614
