# Supplementary material for: RNF26 binds perinuclear vimentin filaments to integrate ER and endolysosomal responses to proteotoxic stress
Source: EMBO J. 2023 Jul 31;42(18):e111252. doi: 10.15252/embj.2022111252 (PMC10505911; doi:10.15252/embj.2022111252)
Supplement: Supplementary file 17 — Source Data for Figure 6 [file EMBJ-42-e111252-s011.zip › Figure 6/6E/ERQC CNX Quantifications.xls]

## Sheet: Sheet1
Fig. 6E
	Control		siHERP1		siRNF26-2		siUBE2J1		Vim KO
Tunicamycin	-	+	-	+	-	+	-	+	-	+
	2.80494	5.17962	2.49731	1.23755	2.29585	1.18574	1.98	1.29	1.7487	1.76229
	2.74255	1.36618	3.73052	1.34602	2.2515	2.4168	1.66	1.16	2.18954	2.14556
	1.24595	2.72996	1.71688	0.974349	1.389	1.22802	1.24	1.37	2.11277	1.54916
	1.55107	4.3473	1.83032	1.10033	1.51685	2.71246	2.57	1	1.34328	1.45604
	1.44275	3.50293	2.53943	0.998555	1.00083	0.840864	2.09	1.73	1.47835	2.31451
	2.58033	5.03374	0.980991	1.22356	3.62873	2.29875	1.88	4	2.10796	1.86132
	2.38007	2.97553	1.28131	1.26711	1.06573	1.49907	2.16	2.71	2.27067	2.19714
	2.1485	2.24613	1.33785	0.836738	1.50055	2.11723	2.42	2.9	1.11706	2.13052
	1.92909	2.37365	1.72419	1.53344	1.41596	2.24921	1.61	2.18	1.90951	1.72277
	1.33452	2.39254	1.23133	1.46064	1.94158	1.8	2.56	3.05	1.39941	1.19295
	2.75461	4.9871	1.13937	1.40624	2.60458	1.86	0.92	2.17	3.79833	1.24252
	1.96079	3.10906	1.54702	1.49566	1.06026	1.06	2.44	2.18	1.48634	1.0521
	1.51215	1.65	1.80509	1.82848	3.11301	1.26	1.51	1.34	1.82023	1.5357
	2.02824	1.76	1.59148	1.01885	1.94853	1.74	1.81	1.65	2.58442	1.14893
	2.66797	2.78	1.20295	2.06551	2.57099	1.69	1.68	2.61	2.35817	1.86141
	2.23094	1.06	0.810955	1.57	1.57954	2.29	3.66	1.74	2.23155	1.07104
	2.21886	1.16	2.14	1.66	1.07897	1.1	1.78	1.72	1.60152	1.58627
	2.26314	1.04	2.63	1.24	1.24084	1.59	1.53	1.6	2.34255	1.22325
	2.55206	1.21	1.62	1.18	1.87667	1.15	1.69	1.29	1.45026	3.23486
	2.56957	3.38	1.78	1.34	3.19987	2.14	2.91	1.14	1.47777	2.21789
	1.31351	2.49	1.79	1.45	4.68505	1.64	2.31	2.05	2.39343	2.03134
	2.16801	2.07	1.52	1.38	4.52689	1.74	3.23	1.69	1.793	1.86
	1.41163	1.67	1.38	1.11	2.92198	2.15	2.42	1.38	1.72066	1.37
	2.75334	1.98	1.71	2.19	1.72919	3.7	2.29	1.51	1.14106	2.54
	2.75545	2.13	2.59	1.78	1.54422	1.88	1.78	1.53	1.50865	1.52
	1.87502	1.72	2.43	1.23	2.58998	1.99	2.07	1.92	1.74182	2.58
	3.97755	3.87	1.62	1.81	1.69906	1.14	2.23	1.26	1.55706	1.64
	2.02537	6.6	1.68	1.54	1.76566	0.87	1.42	1.15	1.13736	1.66
	4.0381	2.07	1.56	1.32	1.32213	1.93	2.11	1.63	1.31362	1.32
	3.00343	1.35	1.56	1.72	2.04526	0.73	2.31	1.24	2.61233	1.77
	2.80331	2.68	1.99	1.59	1.50938	1.57	2.18	1.08	1.2383	1.68
	2.43751	3.36	1.51	1.28	0.876963	1.06	3.29	2.21	1.29048	3.25
	2.29722	0.98	1.38	2.28	1.46373	1.12	2.38	1.17	1.37043	1.19
	3.51701	2.34	1.82	1.72	0.769062	2.44	1.63	2.05	1.32785	1.83
	2.08154	2.4	1.3	0.98	0.847089	2.15	3.01	1.09	1.91102	1.4
	1.47271	2.85	1	1.8	1.83858	2.25	1.83	1.29	1.84966	1.45
	2.03261	2.99		1.45	3.42748	2.03	1.54	3.79	1.72038	0.93
	1.62958	3.38		1.42	2.45411	1.58	1.39	1.43	0.967234	2.12
	1.43749	3.26		1.22	2.60664	1.73	1.27	1.95	2.64674	1.92
	2.59517	3.28		2.71	4.04939	1.37	1.33	1.5	1.58353	1.69
	2.17022	9.69		1.18	5.1862	1.78	1.14	2.56	1.00463	1.64
	2.24084	1.73		1.42	4.46915	1.23	1.4	1.58	1.06791	1.58
	3.39169	7.67		1.84	1.47796	1.81	1.46	1.51	1.53964	1.14
	1.77866	1.54		1.63	1.20062	1.54	1.54	1.14		1.24
	2.16612	4.65874		1.04	1.93651	1.32	1.01	1.63		2.16
	1.96895	3.30517		1.26	1.8767	1.72	1.38	1.2		2.06
	2.01577	3.02354		1.25	1.37436	1.59	1.52	1.09		2.3
	2.26311	4.17919		2.51	1.17485	1.28	1.57	1		1.36
	2.12994	4.26471		1.26	2.24668	2.28	2.45	1.1
	1.50166	4.23117		2.38	1.30513	1.72	1.52	0.85
	1.7831	4.70804		2.19	1.07925	0.98	0.73	1.4
	1.76451	2.61141		2.58	1.49344	0.81	2.6	2.03
	2.4154	4.75489		1.21	1.75076	1.2	3.05	2.4
	1.47477	6.50266		1.3	1.26025	0.86	1.07	2.85
	2.09368	3.75085		1.73	1.38852	0.74	1.91	1.38
	2.13912	12.0318		2.33	0.701014	1.72	1.18	1.74
	2.08961	3.09672		1.75	0.957244	0.87	3	3.3
	2.76088	4.50032		2.13	2.64135	1.29	2.22	2.37
	1.86434	4.24059		1.68	1.78098	1.09	3.13	1.67
	2.01941	4.88473		1.68	1.8987	1.27	1.89	2.03
	2.11441	4.20264		2.05	0.970318	1.62	1.84	1.61
	1.89952	3.92847		2.49	1.17247		3.97	2.22
	2.30556	3.00343		2.03	1.43025		2.01	2.47
	1.41591	4.79256		2.88	1.29556		3.58	1.78
	1.93944	5.40466		3	0.811047		1.61	1.63
	1.88437	3.97529		1.66	2.86958		1.79	1.27
	2.40265	2.57876		2.33	2.93708		1.94	1.2
	2.19255	4.40448		2.54	2.0273		2.6	1.32
	1.93219	5.37619		2.12	1.63752		2.63	1.68
	1.81981	5.71818		1.46	1.55462		2.66	1.27
	2.14268	1.82062		1.48	2.08965		2.59	2.03
	1.63512	4.50148		2.33	1.34217		3.68	1.15
	2.27928	7.61188		2.77	1.35094			1.36
	1.43	6.83292						1.36
	1.48	3.44732						0.95
	1.96	1.91734						1.28
	5.45	3.22855						1.26
	3.14	3.94872						1.31
	2.45	3.94456
	1.49	2.47877
	1.75	3.71979
	2.04	3.21847
	2.13	5.62847
	3.09	7.26164
	2.29	2.52499
	1.08	3.47448
	2.22	3.98514
	2.22	5.94529
	0.95	4.0257
	1.95	4.93525
	1.65	4.75509
	1.72	1.98348
	1.66	2.45257
	2	3.77655
	1.46	5.17935
	1.88	4.09534
	2.43	3.4743
	1.55	3.2043
	1.71	2.8196
	1.52	3.8087
	1.87	4.8935
	2.78	3.3632
	2.93	3.5035
	3.8	3.803
	2.74	3.9479
	2.35	2.954
	1.96	2.7355
	1.73	3.3833
	2	2.4592
	1.6	3.9396
	2.36	5.3757
	3.36	2.257
	2.34	2.8014
	1.35	2.2966
	1.75	2.1231
	3.516	7.0278
	3.9943	6.2804
	3.5707	3.6027
	3.7431	3.2882
	6.6872	2.6343
	3.2151	3.1002
	4.7233	3.3135
	5.3471	4.1576
	2.9935	6.288
	2.1209	1.5499
	1.6053	2.5088
	3.8228	1.7546
	2.9501	2.2786
	2.4695	3.8757
	2.8333	2.6477
	1.9796	1.8643
	2.7984	2.5974
	2.1227	1.7857
	3.8817	2.1138
	2.7985	2.3604
	2.4329	3.0355
	2.6276	2.8469
	3.1153	1.3922
	3.5956	2.6537
	3.6321	1.6904
	3.8487	2.9725
	3.7443	2.848
	2.8583	1.3089
	3.8499	2.9648
	2.4019	2.4223
	2.6173	1.7695
	1.6996	1.8992
	2.4166	2.3005
	2.1864	5.7045
	2.7672	3.4796
	3.2473	2.391
	2.1153	1.8986
	2.5672	1.4474
	1.6869	2.2495
	3.2124	1.6646
	2.0679	2.792
	2.6425	2.0848
	3.5785	1.4235
	3.5243	1.6228
	1.616	1.4177
	3.1114	1.8254
	3.6347	2.5804
	1.1282	2.3873
	2.4387	2.6115
	1.4036	1.3949
	1.6426	1.1735
	1.9192	1.6197
	1.7157	2.1424
	4.0037	2.3873
		1.8278
		1.8485
		3.5542
		3.5588
		3.1144
		2.1176
		3.6023
		2.5587
		1.3926
