# Supplementary material for: RNF26 binds perinuclear vimentin filaments to integrate ER and endolysosomal responses to proteotoxic stress
Source: EMBO J. 2023 Jul 31;42(18):e111252. doi: 10.15252/embj.2022111252 (PMC10505911; doi:10.15252/embj.2022111252)
Supplement: Supplementary file 17 — Source Data for Figure 6 [file EMBJ-42-e111252-s011.zip › Figure 6/6G/qPCR CHOP.xls]

## Sheet: Sheet1
Fig. 6G
siC untreated	siC Tun	siR26-1 Tun	siR26-2 Tun	parental untreated	parental Tun	Vim KO Tun
1	15.0671	26.7228	15.4728	1	23.3174	24.7039
1	7.9264	11.4187	12.6699	1	18.2944	4.78991
1	18.9834	18.8088	16.9123	1	21.5309	13.4543
1	59.0282		30.5549	1	43.3111	21.1121
