# Supplementary material for: RNF26 binds perinuclear vimentin filaments to integrate ER and endolysosomal responses to proteotoxic stress
Source: EMBO J. 2023 Jul 31;42(18):e111252. doi: 10.15252/embj.2022111252 (PMC10505911; doi:10.15252/embj.2022111252)
Supplement: Supplementary file 18 — Source Data for Figure 7 [file EMBJ-42-e111252-s019.zip]

Archive with 25 entries (18 files):
- Figure 7/7A/
- Figure 7/7A/composite RNF26 deltaRING HERP1 VAP-A.tif
- Figure 7/7A/composite RNF26 I382R HERP1 VAP-A.tif
- Figure 7/7A/composite RNF26 WT HERP1 VAP-A.tif
- Figure 7/7A/composite RNF26 WT HERP2 VAP-A.tif
- Figure 7/7A/README.txt
- Figure 7/7B/
- Figure 7/7B/line graphs HERP1 RNF26 VAP-A.xls
- Figure 7/7C/
- Figure 7/7C/HERP1 IP HA.pdf
- Figure 7/7C/HERP1 IP RFP.pdf
- Figure 7/7C/HERP1 WCL HA.pdf
- Figure 7/7C/HRD1 IP HA.pdf
- Figure 7/7C/HRD1 IP RFP.pdf
- Figure 7/7C/HRD1 WCL HA.pdf
- Figure 7/7D/
- Figure 7/7D/composite Vimentin HERP1.tif
- Figure 7/7E/
- Figure 7/7E/Line graph HERP1 Vimentin.xls
- Figure 7/7F/
- Figure 7/7F/Parental HA-HERP1.tif
- Figure 7/7F/R26 KO HA-HERP1.tif
- Figure 7/7F/Vim KO HA-HERP1.tif
- Figure 7/7G/
- Figure 7/7G/perinuclearity HERP1 RNF26 KO VIM KO.xlsx
