# Supplementary material for: RNF26 binds perinuclear vimentin filaments to integrate ER and endolysosomal responses to proteotoxic stress
Source: EMBO J. 2023 Jul 31;42(18):e111252. doi: 10.15252/embj.2022111252 (PMC10505911; doi:10.15252/embj.2022111252)
Supplement: Supplementary file 18 — Source Data for Figure 7 [file EMBJ-42-e111252-s019.zip › Figure 7/7A/README.txt]

Composite image
Channel 1: RNF26
Channel 2: HERP1
Channel 3: VAP-A
