# Supplementary material for: RNF26 binds perinuclear vimentin filaments to integrate ER and endolysosomal responses to proteotoxic stress
Source: EMBO J. 2023 Jul 31;42(18):e111252. doi: 10.15252/embj.2022111252 (PMC10505911; doi:10.15252/embj.2022111252)
Supplement: Supplementary file 18 — Source Data for Figure 7 [file EMBJ-42-e111252-s019.zip › Figure 7/7B/line graphs HERP1 RNF26 VAP-A.xls]

## Sheet: HERP1 RNF26 VAP-A
					Fig. 7B
	VAP-A	HERP1	RNF26		distance	VAP-A/max	HERP1/max	RNF26/max
	77000	48000	60000		0	0.406292	0.336731	0.12684
	81535	59921	59787		9019	0.430221	0.42036	0.126389
	90797	81871	98416		18038	0.479092	0.574344	0.208051
	106077	109896	159492		27056	0.559717	0.770946	0.337165
	123540	127231	245432		36075	0.651861	0.892555	0.518842
	140868	138817	269532		45094	0.743292	0.973833	0.569789
	149207	142547	278615		54113	0.787293	1	0.588991
	147964	125655	242090		63131	0.780734	0.881499	0.511777
	142895	101610	199506		72150	0.753988	0.712818	0.421755
	128469	75160	147778		81169	0.677869	0.527265	0.312402
	103648	52043	88045		90188	0.5469	0.365094	0.186127
	78854	34644	54214		99206	0.416074	0.243036	0.114608
	59292	21222	33333		108225	0.312855	0.148877	0.0704658
	47114	12728	15062		117244	0.248598	0.0892898	0.031841
	45095	8438	11605		126263	0.237944	0.0591945	0.0245329
	50125	8333	10000		135281	0.264485	0.0584579	0.02114
	60734	10549	10066		144300	0.320464	0.0740037	0.0212795
	72204	11945	18333		153319	0.380986	0.0837969	0.0387559
	75716	13605	20000		162338	0.399517	0.0954422	0.0422799
	78640	16271	28272		171356	0.414945	0.114145	0.0597669
	85678	20000	37654		180375	0.452081	0.140305	0.0796004
	91328	24778	40000		189394	0.481894	0.173823	0.0845598
	92929	28531	43884		198413	0.490341	0.200152	0.0927706
	94273	29951	49506		207431	0.497433	0.210113	0.104655
	100807	29333	58834		216450	0.53191	0.205778	0.124375
	115988	28046	66513		225469	0.612013	0.196749	0.140608
	130852	27400	73902		234488	0.690443	0.192217	0.156228
	137889	28778	74444		243506	0.727573	0.201884	0.157374
	136457	31775	64568		252525	0.720018	0.222909	0.136496
	131340	36464	45854		261544	0.693018	0.255803	0.0969351
	128610	38519	33155		270563	0.678613	0.27022	0.0700895
	130950	39370	30245		279582	0.69096	0.27619	0.0639378
	136105	35977	30617		288600	0.71816	0.252387	0.0647242
	145421	35429	34074		297619	0.767316	0.248543	0.0720323
	150567	33728	39756		306638	0.794469	0.23661	0.084044
	142801	34328	39841		315657	0.753492	0.240819	0.0842237
	130988	34642	35679		324675	0.69116	0.243022	0.0754252
	119973	34940	43559		333694	0.633039	0.245112	0.0920835
	113447	42802	71876		342713	0.598605	0.300266	0.151946
	120274	64145	134184		351732	0.634628	0.449992	0.283664
	141407	92079	215132		360750	0.746136	0.645955	0.454788
	171154	115970	314568		369769	0.903097	0.813556	0.664995
	189783	128170	411632		378788	1.00139	0.899142	0.870188
	189519	132131	473038		387807	1	0.926929	1
	177235	124175	456194		396825	0.935183	0.871116	0.964392
	156716	107679	382099		405844	0.826914	0.755393	0.807755
	137280	81184	255574		414863	0.72436	0.569524	0.540282
	114827	54677	160485		423882	0.605886	0.383572	0.339264
	102325	33931	86735		432900	0.539919	0.238034	0.183357
	94239	29221	50771		441919	0.497254	0.204992	0.10733
	95247	31716	40619		450938	0.502572	0.222495	0.0858684
	96702	36575	57037		459957	0.51025	0.256582	0.120576
	103242	40917	67901		468975	0.544758	0.287042	0.143542
	116030	49171	90116		477994	0.612234	0.344946	0.190505
	128222	60222	123333		487013	0.676565	0.422471	0.260725
	128879	70279	150344		496032	0.680032	0.493023	0.317826
	119370	74975	147839		505050	0.629858	0.525967	0.312531
	108798	70556	117353		514069	0.574074	0.494967	0.248084
	105774	58597	86089		523088	0.558118	0.411071	0.181992
	111929	46232	77834		532107	0.590595	0.324328	0.164541
	115384	41156	81139		541126	0.608826	0.288719	0.171527
	114638	40857	88272		550144	0.604889	0.286621	0.186607
	104209	38739	81358		559163	0.54986	0.271763	0.17199
	92062	34753	71975		568182	0.485767	0.2438	0.152155
	83351	30549	48272		577201	0.439803	0.214308	0.102047
	85736	29007	35432		586219	0.452387	0.203491	0.0749031
	98121	32189	30137		595238	0.517737	0.225813	0.0637095
	120405	41354	57531		604257	0.635319	0.290108	0.12162
	140890	60500	105185		613276	0.743408	0.424421	0.222361
	162326	89971	197805		622294	0.856516	0.631167	0.418159
	180088	122882	283844		631313	0.950237	0.862046	0.600045
	189336	141274	350474		640332	0.999034	0.99107	0.7409
	186210	141173	370494		649351	0.98254	0.990361	0.783222
	173657	119966	324415		658369	0.916304	0.841589	0.685812
	162572	90197	240608		667388	0.857814	0.632753	0.508644
	152945	65668	155844		676407	0.807017	0.460676	0.329453
	141795	50459	103899		685426	0.748184	0.353981	0.219642
	130519	42589	72593		694444	0.688686	0.298772	0.153461
	127084	35912	48148		703463	0.670561	0.251931	0.101785
	123904	30421	36914		712482	0.653781	0.21341	0.078036
	121584	26450	33457		721501	0.64154	0.185553	0.0707279
	122000	23000	30000		730519	0.643735	0.16135	0.0634199
