# Supplementary material for: RNF26 binds perinuclear vimentin filaments to integrate ER and endolysosomal responses to proteotoxic stress
Source: EMBO J. 2023 Jul 31;42(18):e111252. doi: 10.15252/embj.2022111252 (PMC10505911; doi:10.15252/embj.2022111252)
Supplement: Supplementary file 18 — Source Data for Figure 7 [file EMBJ-42-e111252-s019.zip › Figure 7/7E/Line graph HERP1 Vimentin.xls]

## Sheet: HERP1 Vim
Fig. 7E
HERP1	Vim	nm	HERP1/max	Vim/max
835000	167250	0	0.166005	0.21687
861578	127333	4254	0.171289	0.16511
899321	105045	8507	0.178793	0.13621
937056	123864	12761	0.186295	0.160612
977464	178804	17014	0.194328	0.231851
1016862	245618	21268	0.202161	0.318488
1048210	303978	25521	0.208393	0.394162
1109281	339594	29775	0.220534	0.440344
1281071	348196	34028	0.254688	0.451498
1598658	348368	38282	0.317827	0.451721
2007080	364147	42535	0.399024	0.472182
2432701	393980	46789	0.483641	0.510866
2846625	417205	51042	0.565933	0.540981
3226408	416871	55296	0.641437	0.540548
3511875	394469	59549	0.69819	0.5115
3655040	374917	63803	0.726653	0.486147
3698500	379714	68057	0.735293	0.492367
3753803	397453	72310	0.746288	0.515369
3877263	407080	76564	0.770832	0.527852
3989013	410951	80817	0.793049	0.532871
3974420	416018	85071	0.790148	0.539442
3865875	410125	89324	0.768568	0.5318
3827897	384888	93578	0.761018	0.499076
3927440	368237	97831	0.780808	0.477485
4011339	404321	102085	0.797488	0.524274
3868558	501286	106338	0.769102	0.650007
3444420	619125	110592	0.68478	0.802806
2844984	708480	114845	0.565607	0.918671
2214688	749125	119099	0.440299	0.971375
1668605	748534	123352	0.331733	0.970608
1280875	716799	127606	0.254649	0.929458
1066667	652790	131859	0.212062	0.846459
978643	566929	136113	0.194562	0.735125
952975	504906	140367	0.189459	0.654701
954085	510045	144620	0.18968	0.661365
972344	568562	148874	0.19331	0.737242
1002982	625009	153127	0.199401	0.810436
1043795	639397	157381	0.207515	0.829093
1095875	606388	161634	0.217869	0.78629
1148982	542873	165888	0.228427	0.703932
1174571	477768	170141	0.233515	0.619512
1148980	432116	174395	0.228427	0.560316
1075562	405469	178648	0.213831	0.525763
979551	395781	182902	0.194743	0.513201
890795	412161	187155	0.177098	0.53444
830295	452850	191409	0.16507	0.587201
807415	496080	195662	0.160521	0.643256
824741	519826	199916	0.163965	0.674047
879786	513929	204170	0.174909	0.666401
954625	492734	208423	0.189787	0.638918
1025464	496942	212677	0.203871	0.644374
1105739	544379	216930	0.21983	0.705885
1252893	598143	221184	0.249086	0.775599
1510971	620384	225437	0.300394	0.804439
1889353	622424	229691	0.375619	0.807084
2415371	640779	233944	0.480196	0.830885
3125375	693000	238198	0.621351	0.898598
3947578	755167	242451	0.784812	0.979209
4657406	771201	246705	0.925931	1
5029969	706089	250958	1	0.915571
5023348	590875	255212	0.998684	0.766175
4789029	496728	259465	0.952099	0.644097
4544375	465263	263719	0.90346	0.603297
4444328	466672	267972	0.88357	0.605124
4507571	442857	272226	0.896143	0.574243
4603654	397464	276480	0.915245	0.515383
4527375	391781	280733	0.90008	0.508014
4136835	440605	284987	0.822437	0.571323
3447366	489312	289240	0.685365	0.634481
2609272	494817	293494	0.518745	0.641619
1803375	459594	297747	0.358526	0.595946
1155775	404821	302001	0.229778	0.524923
718696	352036	306254	0.142883	0.456478
484181	305578	310508	0.0962592	0.396237
401460	256853	314761	0.0798136	0.333056
402670	217757	319015	0.0800542	0.282361
432179	210205	323268	0.0859208	0.272568
457844	227344	327522	0.0910232	0.294792
468964	240625	331775	0.093234	0.312013
474614	237795	336029	0.0943572	0.308344
488714	227286	340283	0.0971604	0.294717
506038	220263	344536	0.100605	0.28561
509902	216817	348790	0.101373	0.281142
502647	206587	353043	0.0999304	0.267877
501188	192500	357297	0.0996404	0.249611
500121	197029	361550	0.0994282	0.255483
473263	226504	365804	0.0940887	0.293703
423471	252654	370057	0.0841896	0.327611
402518	253679	374311	0.080024	0.32894
458060	245022	378564	0.0910662	0.317715
574254	255830	382818	0.114167	0.331729
694016	296078	387071	0.137976	0.383918
793321	350321	391325	0.157719	0.454254
905312	392482	395578	0.179984	0.508923
1081772	409170	399832	0.215065	0.530562
1360375	407426	404085	0.270454	0.528301
1757750	395750	408339	0.349455	0.513161
2242279	374891	412593	0.445784	0.486113
2716344	347000	416846	0.540032	0.449948
3081297	312679	421100	0.612588	0.405444
3308964	271929	425353	0.65785	0.352605
3415627	244422	429607	0.679055	0.316937
3424103	258634	433860	0.68074	0.335365
3398118	312411	438114	0.675574	0.405097
3435303	382000	442367	0.682967	0.495331
3546047	465906	446621	0.704984	0.60413
3599125	569857	450874	0.715536	0.738922
3458344	662513	455128	0.687548	0.859067
3122455	705304	459381	0.62077	0.914553
2690368	701654	463635	0.534868	0.90982
2252317	684603	467888	0.447779	0.88771
1858252	677598	472142	0.369436	0.878627
1534500	681000	476396	0.305071	0.883038
