# Supplementary material for: RNF26 binds perinuclear vimentin filaments to integrate ER and endolysosomal responses to proteotoxic stress
Source: EMBO J. 2023 Jul 31;42(18):e111252. doi: 10.15252/embj.2022111252 (PMC10505911; doi:10.15252/embj.2022111252)
Supplement: Supplementary file 18 — Source Data for Figure 7 [file EMBJ-42-e111252-s019.zip › Figure 7/7G/perinuclearity HERP1 RNF26 KO VIM KO.xlsx]

## Sheet: Sheet1
Fig. 7G
control	VIM KO	RNF26 KO
2.71724	1.09828	1.84895
4.55956	1.46415	2.21095
3.94158	1.52454	1.34601
3.91652	1.36634	1.67679
3.06114	1.58164	0.98531
3.11502	1.4237	1.1844
5.69022	1.17018	1.50485
4.3879	1.60053	1.18076
2.79339	1.7971	1.27554
2.82526	1.32481	0.879
1.78969	1.03388	1.63193
1.57325	1.38118	3.33181
2.65667	1.13535	3.83325
2.14404	1.08509	0.6561
2.05859	1.40848	0.71648
5.31547	1.97332	2.98734
1.28159	0.86646	2.63916
1.9989	1.60776	0.67569
0.82806	1.0101	0.85911
1.13592	0.82062	1.9139
2.05004	1.25884	2.37651
1.43835	1.89359	1.84114
2.54107	1.44337	2.1161
1.70089	1.508	2.03981
1.64688	2.22916	0.91831
1.0955	1.23783	1.7164
1.46542	1.33645	0.86923
1.38259	1.34088	1.26221
1.36353	1.39011	5.38907
1.12711	1.03458	3.16121
1.6499	0.91028	2.12062
1.78282	1.10119	3.11704
1.67521	7.26902	2.94
2.21574	2.38226	1.08
3.16864	1.5988	1.99
2.17932	0.83041	1.53
1.31669	2.50194	1.56
1.26612	1.56084	2.76
1.34838	0.86026	1.25
2.23222	1.15305	2.1
1.36353	0.90156	1.12
1.12711	1.40409	0.79
1.6499	1.36844	1.33
1.78282	1.72867	1.41
1.67521	1.58466	1.17
2.21574		1.11
0.91959		1.55
2.22598		2.06
0.72351		2.88
4.23314		1
4.46537		0.78
4.23124
9.97961
8.48046
2.95686
11.7869
3.21831
3.5286
2.41812
4.50281
3.13118
7.48019
3.63224
3.35325
2.91
2.73
7.56
3.06
4.29
2.75
4.69
3.24
1.77
1.32
1.42
2.89
1.51
1.39
1.75
