# Supplementary material for: RNF26 binds perinuclear vimentin filaments to integrate ER and endolysosomal responses to proteotoxic stress
Source: EMBO J. 2023 Jul 31;42(18):e111252. doi: 10.15252/embj.2022111252 (PMC10505911; doi:10.15252/embj.2022111252)
Supplement: Supplementary file 19 — Source Data for Figure 8 [file EMBJ-42-e111252-s004.zip]

Archive with 24 entries (16 files):
- Figure 8/8A/
- Figure 8/8A/Composite Sec62-HALO-GFP HERP1.tif
- Figure 8/8A/README.txt
- Figure 8/8B/
- Figure 8/8B/Composite Sec62-HALO-GFP LysoTracker.tif
- Figure 8/8B/README.txt
- Figure 8/8C/
- Figure 8/8C/Rhodamine sec62-HALO-GFP.pdf
- Figure 8/8C/WB Vinculin.pdf
- Figure 8/8D/
- Figure 8/8D/Sec62 chase Vim KO RNF26 KO.xls
- Figure 8/8E/
- Figure 8/8E/Composite Parental Sec62-GFP CD63.tif
- Figure 8/8E/Composite RNF26 KO Sec62-GFP CD63.tif
- Figure 8/8E/Composite Vim KO Sec62-GFP CD63.tif
- Figure 8/8E/README.txt
- Figure 8/8F/
- Figure 8/8F/Manders colocalization.xlsx
- Figure 8/8G/
- Figure 8/8G/composite RNF26 I382R Sec62-HALO-GFP.tif
- Figure 8/8G/composite RNF26 WT Sec62-HALO-GFP.tif
- Figure 8/8G/README.txt
- Figure 8/8H/
- Figure 8/8H/GFP-negative HALO-positive structures.xls
