# Supplementary material for: RNF26 binds perinuclear vimentin filaments to integrate ER and endolysosomal responses to proteotoxic stress
Source: EMBO J. 2023 Jul 31;42(18):e111252. doi: 10.15252/embj.2022111252 (PMC10505911; doi:10.15252/embj.2022111252)
Supplement: Supplementary file 19 — Source Data for Figure 8 [file EMBJ-42-e111252-s004.zip › Figure 8/8D/Sec62 chase Vim KO RNF26 KO.xls]

## Sheet: Sheet1
Fig. 8D
hr	U2OS Parental										U2OS VIM KO old										RNF26 KO 6
0	1	1	1	1	1	1			1		1	1	1	1	1	1	1	1			1	1	1	1					1
4	55	71	70		47	56			51			63	31		37	19			10										37
7	78	120	70	81	101	72			77		39	74	44	80	66	52	27	8	31		47	50	42	41					36
10	100	100	100	100	100	100			100		59	83	40	84	44	93	36	24	54		48	63	58	37					50
