# Supplementary material for: RNF26 binds perinuclear vimentin filaments to integrate ER and endolysosomal responses to proteotoxic stress
Source: EMBO J. 2023 Jul 31;42(18):e111252. doi: 10.15252/embj.2022111252 (PMC10505911; doi:10.15252/embj.2022111252)
Supplement: Supplementary file 19 — Source Data for Figure 8 [file EMBJ-42-e111252-s004.zip › Figure 8/8F/Manders colocalization.xlsx]

## Sheet: Sheet1
Fig. 8F
Parental	RNF26 KO	VIM KO
0.683	0.521	0.378
0.237	0.409	0.401
0.833	0.401	0.585
0.724	0.396	0.506
0.321	0.206	0.661
0.414	0.228	0.672
0.403	0.525	0.538
0.486	0.498	0.548
0.362	0.529	0.411
0.582	0.456	0.446
0.519	0.681	0.385
0.617	0.39	0.304
0.507	0.285	0.395
0.719	0.495	0.308
0.47	0.489	0.38
0.527	0.417	0.475
0.517	0.378	0.543
0.522	0.568	0.413
0.809	0.331	0.399
0.583	0.197	0.215
0.514	0.183	0.719
0.801	0.335	0.487
0.793	0.663	0.518
0.748	0.344	0.643
0.506	0.227	0.38
0.13	0.299	0.571
0.549	0.308	0.4
0.631	0.328	0.496
0.302	0.372	0.428
0.765	0.253	0.768
0.803	0.206	0.571
0.725	0.39	0.26
0.551	0.33	0.485
0.541	0.61	0.384
0.662	0.976	0.474
0.624	0.941	0.328
0.713	0.499	0.452
0.838	0.406	0.369
0.339	0.311	0.308
0.651	0.469	0.336
0.692	0.569	0.353
0.398	0.425	0.431
0.469	0.368	0.293
0.64	0.639	0.549
0.386	0.297	0.324
0.397	0.259	0.391
0.799	0.573	0.528
0.721	0.462	0.432
0.771	0.29	0.394
0.475	0.387	0.351
0.434	0.34	0.239
0.392	0.314	0.176
0.518	0.537	0.523
0.478	0.579	0.431
0.451	0.595	0.549
0.596	0.374	0.419
0.629	0.326	0.482
0.572	0.345	0.504
0.302	0.245	0.404
0.765	0.392	0.372
0.803	0.348	0.42
0.725	0.488	0.545
0.551	0.281	0.285
0.541	0.283	0.551
0.662	0.258	0.478
0.624	0.359	0.354
0.713	0.324	0.335
0.838	0.567	0.511
0.439	0.366
0.365
0.573
0.566
0.393
0.609
0.569
0.644
0.666
0.549
0.828
0.435
0.437
0.667
0.837
0.892
0.664
0.597
0.314
0.492
0.529
0.512
0.664
0.659
0.622
0.438
0.56
0.716
0.727
0.509
0.619
0.572
0.536
0.486
0.443
0.66
0.395
0.605
