# Supplementary material for: RNF26 binds perinuclear vimentin filaments to integrate ER and endolysosomal responses to proteotoxic stress
Source: EMBO J. 2023 Jul 31;42(18):e111252. doi: 10.15252/embj.2022111252 (PMC10505911; doi:10.15252/embj.2022111252)
Supplement: Supplementary file 19 — Source Data for Figure 8 [file EMBJ-42-e111252-s004.zip › Figure 8/8H/GFP-negative HALO-positive structures.xls]

## Sheet: Sheet1
Fig. 8H
EV	RNF26 WT	RNF26 IR
6	4	1
3	6	0
4	3	6
2	4	5
2	0	0
1	0	0
1	0	0
1	2	1
14	0	3
8	4	0
4	0	0
8	0	2
5	4	0
0	6	2
1	3	1
1	4	0
2	4	0
1	3	1
0	2	2
18	10	0
6	9	0
9	2	0
14	2	0
26	0	0
20	0	0
5	6	2
2	9	0
0	1	0
0	4	1
4	8	1
4	3	0
2	12	1
2	10	0
1	3	0
15	2	0
8		1
4		1
6		0
5		3
7		1
7
8
4
20
2
11
5
7
2
24
13
1
0
5
3
8
0
14
20
5
5
2
0
8
0
9
4
6
1
7
0
6
16
3
8
6
5
3
5
8
4
1
12
12
1
5
